# Supplementary material for: Joint approach based on clinical and imaging features to distinguish non-neoplastic from neoplastic pituitary stalk lesions
Source: PLoS One. 2017 Nov 15;12(11):e0187989. doi: 10.1371/journal.pone.0187989 (PMC5687750; doi:10.1371/journal.pone.0187989)
Supplement: S1 File — Abbreviations: tumor_dx, tumor diagnosis (1: neoplastic, 0: non-neoplastic); dx_1, neoplastic lesion coded as 1; masslike, mass-like configuration; T1high, T1 high signal intensity; h_side, hypothalamic side; p_side, pituitary side; offtarget, presence of extrasellar lesion; DI, diabetes insipidus; hyperpRL, hyperprolactinemia; size (mm). (CSV) [file pone.0187989.s001.csv]

Patient	tumor_dx	dx_1	age	sex	masslike	cystic	T1high	h_side	p_side	gland_involvement1	offtarget	Hormone	hypopituitarism	DI	hyperpRL	size	fusiform	nodular	linear
1	1	0	20	1	1	1	0	0	1	1	0	1	0	1	0	8	1	0	0
2	1	0	45	1	1	0	0	0	1	1	1	1	0	1	1	7	1	0	0
3	1	0	63	1	1	0	0	0	1	1	0	1	1	0	0	20	1	0	0
4	1	0	20	0	0	0	0	0	1	0	1	1	0	1	0	6	0	0	1
5	1	0	19	0	0	0	0	0	1	0	1	0	0	0	0	4	0	0	1
6	1	0	55	0	1	1	0	1	0	0	0	0	0	0	0	30	0	1	0
7	1	0	26	0	1	0	0	1	0	0	0	1	1	1	1	5	0	1	0
8	1	0	26	0	1	1	0	1	0	1	1	1	1	0	1	16	1	0	0
9	1	0	66	0	1	1	0	0	1	1	0	1	1	1	0	1	0	1	0
10	1	0	44	1	1	1	1	1	0	0	0	1	1	1	1	30	0	1	0
11	1	0	39	1	0	0	0	1	0	0	1	0	0	0	0	3	0	0	1
12	1	0	65	0	1	0	0	1	0	1	0	1	1	0	1	7	1	0	0
13	1	0	77	1	1	0	0	1	0	1	1	0	0	0	0	7.6	1	0	0
14	1	0	55	1	1	0	0	1	0	1	1	1	0	0	0	8	1	0	0
15	1	0	35	0	0	0	0	1	0	0	1	0	0	0	0	3	0	0	1
16	0	1	70	0	0	1	1	0	1	0	0	1	1	1	0	2	0	0	1
17	1	0	60	0	1	0	0	1	0	0	1	0	0	0	0	6	1	0	0
18	0	1	27	1	1	0	0	1	0	1	0	1	1	1	1	3.6	1	0	0
19	0	1	19	1	1	1	1	1	0	1	0	1	1	1	1	5	1	0	0
20	1	0	29	0	1	0	0	1	0	1	1	0	0	1	0	6.7	1	0	0
21	1	0	48	1	1	0	0	1	0	0	0	1	1	0	1	10	1	0	0
22	1	0	20	1	1	0	0	1	0	0	0	1	0	1	0	5.5	0	1	0
23	1	0	59	1	1	1	0	1	0	0	1	1	1	0	0	2.74	1	0	0
24	1	0	50	0	1	0	1	1	0	1	1	1	1	0	1	19	1	0	0
25	1	0	63	1	1	0	1	0	0	1	0	1	1	1	0	24	1	0	0
26	1	0	72	0	1	1	0	1	0	0	0	1	0	0	0	16	0	1	0
27	1	0	59	1	1	1	0	1	0	0	0	1	0	0	0	15	0	1	0
28	1	0	62	0	1	0	0	1	0	0	1	0	0	0	0	5	1	0	0
29	1	0	41	0	1	0	0	0	1	0	0	1	1	1	0	3	1	0	0
30	1	0	50	1	1	0	0	1	0	0	1	0	0	0	0	4	1	0	0
31	1	0	46	1	1	0	0	1	0	0	0	1	1	1	1	5.5	0	1	0
32	1	0	82	0	1	0	0	0	1	1	0	1	1	0	1	26	0	1	0
33	1	0	43	0	1	0	1	0	1	1	1	1	1	1	0	2.4	0	1	0
34	1	0	48	1	0	0	0	0	1	1	0	1	1	0	1	2.5	0	0	1
35	1	0	68	0	1	1	0	1	0	0	0	1	1	0	0	19	0	1	0
36	1	0	60	1	1	1	0	0	1	1	0	1	0	0	1	28	0	1	0
37	1	0	77	1	1	1	1	0	1	1	0	1	0	0	0	3.3	0	1	0
38	1	0	51	0	1	1	1	0	1	1	0	1	1	0	0	5.2	0	1	0
39	1	0	42	1	1	1	0	1	0	0	0	1	1	0	0	27	0	1	0
40	1	0	43	1	0	0	0	0	1	0	1	0	0	0	0	2.9	0	0	1
41	1	0	20	0	1	0	0	0	1	0	0	1	1	1	1	5.2	0	1	0
42	1	0	37	0	0	0	0	0	1	0	0	0	0	0	0	5	0	0	1
43	1	0	65	0	1	0	0	1	0	0	1	0	0	0	0	4.8	1	0	0
44	0	1	37	1	1	1	0	1	0	0	0	1	0	0	0	5.2	0	1	0
45	1	0	62	1	1	0	0	0	1	1	1	0	0	0	0	6	1	0	0
46	1	0	38	0	1	0	0	1	0	0	1	0	0	0	0	8	1	0	0
47	1	0	47	1	1	1	1	0	1	1	0	1	0	0	0	20	0	1	0
48	1	0	63	1	1	0	0	0	1	1	0	1	0	0	0	5.3	1	0	0
49	1	0	27	0	1	1	1	1	0	1	0	1	1	1	1	22	0	1	0
50	1	0	54	1	0	0	0	0	0	0	1	0	0	0	0	5	0	0	1
51	0	1	27	1	1	0	0	0	1	1	1	1	1	0	0	8	0	1	0
52	1	0	74	0	0	0	0	1	0	0	1	1	1	0	0	4	0	0	1
53	1	0	62	0	1	0	0	1	0	1	1	1	1	0	0	4.1	0	1	0
54	1	0	43	1	1	0	1	1	0	1	0	1	1	0	0	5.9	0	1	0
55	1	0	71	1	1	0	0	0	1	0	1	0	0	0	0	5.1	1	0	0
56	1	0	38	0	1	0	0	1	0	0	1	0	0	0	0	9.37	0	1	0
57	1	0	48	1	1	0	0	0	1	1	1	1	1	0	1	5.4	1	0	0
58	1	0	73	0	1	0	1	0	1	1	1	0	0	0	0	6.4	0	1	0
59	1	0	65	0	1	0	0	1	0	1	1	0	0	1	0	6.8	1	0	0
60	1	0	21	1	1	1	0	1	0	0	0	1	0	0	0	33	0	1	0
61	1	0	40	1	1	0	0	1	0	0	1	0	0	0	0	7.8	0	1	0
62	1	0	26	0	1	0	0	1	0	0	1	1	1	1	1	8.9	0	1	0
63	1	0	25	0	1	1	1	0	0	1	0	1	1	1	0	39	0	1	0
64	0	1	52	1	0	0	0	1	0	0	0	0	0	0	0	6	0	0	1
65	1	0	53	0	1	1	0	1	0	0	0	1	1	0	0	15	0	1	0
66	1	0	55	1	0	0	0	0	1	0	1	0	0	0	0	3.6	0	0	1
67	1	0	20	0	1	0	0	0	1	0	1	1	1	1	1	4	1	0	0
68	1	0	66	1	0	0	0	1	0	0	1	0	0	0	0	3.3	0	0	1
69	1	0	41	0	1	1	1	0	1	1	0	1	1	1	1	28	0	1	0
70	1	0	37	1	0	0	1	0	1	1	0	1	0	0	0	6.2	0	0	1
71	1	0	23	1	1	0	1	1	0	1	0	1	1	1	1	37	0	1	0
72	1	0	28	0	1	0	0	1	0	1	0	1	1	1	1	15	0	1	0
73	1	0	32	0	1	1	1	1	0	1	0	1	1	1	1	26	0	1	0
74	1	0	80	1	1	0	0	1	0	1	1	1	1	0	0	11	1	0	0
75	1	0	55	0	1	0	0	1	0	0	0	1	1	1	1	16	0	1	0
76	1	0	66	0	0	1	0	0	1	1	0	1	1	1	1	3	0	0	1
77	0	1	22	0	1	0	0	0	1	1	0	1	1	1	1	4	1	0	0
78	1	0	32	0	1	0	1	1	0	0	1	1	1	1	0	11	0	1	0
79	0	1	70	0	0	0	0	1	0	0	0	0	0	0	0	8	0	0	1
80	0	1	69	1	0	0	0	1	0	0	0	1	0	1	1	4	0	0	1
81	1	0	34	0	1	0	0	0	1	1	0	1	1	1	1	8	1	0	0
82	0	1	30	0	1	1	1	0	0	1	0	1	1	1	0	20	1	0	0
83	1	0	56	0	1	0	0	1	0	1	1	1	1	1	0	7.5	0	1	0
84	0	1	59	0	1	0	0	0	1	0	0	1	1	1	0	5	1	0	0
85	1	0	65	0	1	0	0	1	0	0	0	0	0	0	0	4.8	1	0	0
86	0	1	24	1	0	0	0	1	0	0	0	1	1	1	1	3	0	0	1
87	0	1	43	0	1	1	0	1	0	1	0	1	1	1	0	5	1	0	0
88	1	0	23	1	1	1	0	1	0	1	0	1	1	1	0	9.1	0	1	0
89	1	0	57	0	0	0	0	0	1	1	0	0	0	0	0	2	0	0	1
90	1	0	49	0	1	0	0	1	0	1	1	0	0	0	0	5.4	1	0	0
91	1	0	55	1	1	0	0	0	1	1	1	0	0	0	0	4.1	1	0	0
92	1	0	49	1	1	0	0	0	1	1	1	0	0	0	0	5.1	1	0	0
93	1	0	22	1	1	0	1	1	0	1	1	1	1	1	1	27	0	1	0
94	1	0	71	1	1	0	0	1	0	0	0	0	0	0	0	7.7	1	0	0
95	1	0	20	0	1	0	0	1	0	0	1	1	1	1	1	12	0	1	0
96	1	0	35	0	1	0	0	1	0	0	0	1	1	1	1	6	1	0	0
97	1	0	22	0	1	1	0	1	0	1	1	1	1	1	1	5.4	0	1	0
98	1	0	58	1	1	0	0	1	0	0	0	0	0	0	0	11	1	0	0
99	1	0	58	0	1	0	0	0	1	1	0	1	1	1	0	6	1	0	0
100	1	0	24	0	1	0	0	1	0	1	1	1	1	1	1	9.6	1	0	0
101	1	0	40	0	1	0	0	1	0	0	1	0	0	0	0	4.5	1	0	0
102	1	0	69	0	0	0	0	0	1	1	1	1	1	1	1	4.5	0	0	1
103	1	0	63	0	1	0	0	1	0	1	0	1	1	1	0	16.7	1	0	0
104	0	1	63	0	0	0	0	1	0	0	0	1	1	1	0	3.3	0	0	1
105	0	1	52	1	0	0	0	0	1	1	0	1	1	1	1	2.8	0	0	1
106	0	1	59	1	0	0	0	0	1	1	0	1	1	1	0	2.8	0	0	1
107	1	0	49	1	1	0	0	0	1	1	1	1	1	1	0	3.7	1	0	0
108	1	0	31	0	1	0	0	1	0	0	1	0	0	0	0	5.2	0	1	0
109	1	0	50	0	1	1	0	1	0	0	0	1	0	0	0	9.2	0	1	0
110	1	0	36	0	1	1	0	1	0	0	0	1	0	0	0	11.6	0	1	0
111	1	0	25	0	1	0	0	0	1	1	1	1	1	1	1	5	1	0	0
112	1	0	76	1	0	0	1	1	0	1	1	0	0	0	0	4.2	0	0	1
113	1	0	69	0	1	0	1	1	0	1	0	1	1	1	1	14	0	1	0
114	1	0	71	0	0	0	0	0	1	1	1	0	0	0	0	4.9	0	0	1
115	1	0	42	1	1	1	1	1	0	0	0	0	0	0	1	11	0	1	0
116	1	0	39	1	1	1	1	1	0	0	0	1	1	0	1	22	0	1	0
117	1	0	51	0	0	0	0	0	1	1	0	0	0	0	0	3.7	0	0	1
118	1	0	52	1	1	0	0	1	0	1	1	1	1	1	1	16	0	1	0
119	1	0	69	0	0	0	0	1	0	0	1	1	1	1	1	6	0	0	1
120	1	0	74	0	1	0	0	0	1	1	1	1	1	1	1	8.9	1	0	0
121	1	0	85	0	1	0	0	1	0	1	1	0	0	0	0	10	0	1	0
122	1	0	75	0	1	0	0	1	0	1	0	1	1	1	1	8.2	1	0	0
123	1	0	71	0	1	0	0	0	1	1	1	0	0	0	0	10	1	0	0
124	1	0	36	0	1	0	0	0	1	1	1	1	0	1	0	3.9	1	0	0
125	1	0	69	1	1	0	0	0	1	1	0	1	1	0	0	14	1	0	0
126	1	0	25	0	1	1	0	0	0	1	0	1	1	1	1	24	0	1	0
127	0	1	69	1	1	1	1	0	1	1	0	1	1	1	1	7.1	1	0	0
128	0	1	40	1	1	0	0	0	1	1	0	1	1	0	1	11	1	0	0
129	1	0	38	0	1	0	0	1	0	0	1	1	1	1	1	11	0	1	0
130	1	0	38	0	1	0	0	1	0	0	1	1	1	1	1	7	0	1	0
131	1	0	30	1	1	0	0	0	1	1	1	0	0	0	0	6.1	1	0	0
132	1	0	73	0	1	0	0	1	0	0	1	0	0	0	0	6.4	0	1	0
133	1	0	38	0	1	1	0	0	1	1	0	1	1	1	0	5	1	0	0
134	1	0	45	0	1	1	0	0	0	1	1	1	1	1	0	13	1	0	0
135	1	0	20	1	0	0	0	0	0	0	0	0	0	0	0	5.4	0	0	1
136	0	1	40	0	0	0	0	1	0	0	0	1	1	1	1	4.4	0	0	1
137	1	0	63	1	1	0	0	0	1	1	1	0	0	0	0	6.4	1	0	0
138	1	0	60	1	1	1	1	0	0	1	0	1	0	1	1	26	0	1	0
139	1	0	29	1	1	0	0	0	1	1	0	1	1	1	1	11	1	0	0
140	1	0	43	0	1	0	0	1	0	1	1	0	0	0	0	6.3	1	0	0
141	1	0	82	1	1	0	1	1	0	1	1	1	1	1	1	11	1	0	0
142	0	1	37	0	1	0	0	0	1	1	0	1	1	1	1	4.5	1	0	0
143	0	1	63	1	0	0	0	1	0	0	0	0	0	0	0	2.8	0	0	1
144	1	0	53	0	1	0	0	1	0	1	0	1	1	1	1	4	1	0	0
145	1	0	40	1	0	0	0	0	1	0	0	1	0	0	0	2.4	0	0	1
146	1	0	22	0	1	0	0	1	0	1	0	1	1	1	1	20	0	1	0
147	1	0	54	0	1	1	0	0	1	0	0	1	1	1	0	17	0	1	0
148	0	1	45	0	1	0	0	0	1	1	0	1	0	1	0	3	1	0	0
149	1	0	45	0	1	0	0	0	1	1	0	1	1	1	0	4	1	0	0
150	1	0	32	0	1	0	0	0	1	1	0	1	0	1	0	3.5	1	0	0
151	1	0	58	0	1	0	0	1	0	0	1	0	0	0	0	7.2	1	0	0
152	0	1	66	1	0	0	0	0	1	0	0	1	0	1	0	3.8	0	0	1
153	0	1	64	1	1	0	0	0	1	1	0	1	0	1	0	3.5	1	0	0
154	0	1	62	1	0	0	0	0	1	0	0	1	1	1	1	3.9	0	0	1
155	1	0	22	1	0	0	0	0	1	0	0	1	0	1	0	3.6	0	0	1
156	1	0	36	1	1	1	0	1	0	0	0	1	0	0	0	17	0	1	0
157	1	0	21	0	1	0	0	1	0	0	1	1	1	1	1	5	0	1	0
158	1	0	70	1	1	0	0	1	0	0	1	0	0	0	0	3.8	1	0	0
